# Supplementary material for: PRMT7-Mediated PTEN Activation Enhances Bone Regeneration in Female Mice
Source: Int J Mol Sci. 2025 Mar 25;26(7):2981. doi: 10.3390/ijms26072981 (PMC11988880; doi:10.3390/ijms26072981)
Supplement: Supplementary file 1 [file ijms-26-02981-s001.zip]

Archive with 1 entries (1 files):
- ijms-3511470-supplementary.pdf
